# Supplementary material for: Examination of the proximodistal patellar position in small dogs in relation to anatomical features of the distal femur and medial patellar luxation
Source: PLoS One. 2021 May 28;16(5):e0252531. doi: 10.1371/journal.pone.0252531 (PMC8162663; doi:10.1371/journal.pone.0252531)
Supplement: S1 File — (XLSX) [file pone.0252531.s001.xlsx]

## Sheet: small MPL only
ID	Breed	Sex	Age (months)	Body weight	Side (LR)	MPL grade		Stifle joint angle	PLL	PL	proximal (X)	distal (Y)	TL	FC	AT angle		PLL/PL	TL/PL	TL/FC	FC/PL	PPP	DPP
1	Chihuahua	Spayed female	16.4	2.15	L	3		86	33.7	16	5.03	21.13	22.45	15.06	132		2.11	1.4	1.49	0.94	0.22	0.94
1					R	2		80	31.72	15.39	6.3	21.7	21.01	13.71	124		2.06	1.37	1.53	0.89	0.3	1.03
2	English Cocker Spaniel	Male	56.1	11.3	L	1		78	63.85	29.05	18.75	48	45.01	27.69	132		2.2	1.55	1.63	0.95	0.42	1.07
2					R	2		75	61.85	32.16	22.48	53.41	47.99	29.64	132		1.92	1.49	1.62	0.92	0.47	1.11
3	Shiba Inu	Spayed female	45.2	5.8	R	1		84	38.47	19.78	13.57	32.11	28.1	18.37	150		1.94	1.42	1.53	0.93	0.48	1.14
4	Mixed breed	Spayed female	14.5	3.55	L	3		121	19.42	11.28	-1.27	9.77	14.34	10.58	131		1.72	1.27	1.36	0.94	-0.09	0.68
4					R	2		127	19.68	11.58	-2.7	8.43	13.89	10.55	134		1.7	1.2	1.32	0.91	-0.19	0.61
5	Yorkshire Terrier	Castrated male	11.9	3	R	2		79	11.15	5.56	2.43	8.16	7.21	5.29	147		2.01	1.3	1.36	0.95	0.34	1.13
6	Mixed breed	Spayed female	134.3	3.95	R	0		71	37.11	17.38	13.93	30.97	27.99	15.73	128		2.14	1.61	1.78	0.91	0.5	1.11
7	Toy Poodle	Female	57	2	L	3		92	25.28	16.24	10.44	27.43	24.8	14.31	136		1.56	1.53	1.73	0.88	0.42	1.11
7					R	3		95	25.15	16.25	9.39	25.49	22.17	14.01	137		1.55	1.36	1.58	0.86	0.42	1.15
8	Mixed breed	Castrated male	82.5	3.45	L	2		76	21.45	10.57	10.9	20.93	18.78	9	134		2.03	1.78	2.09	0.85	0.58	1.11
9	Jack Russell Terrier	Castrated male	149.8	9.25	R	0		88	39.22	29.59	15.95	44.23	39.36	22.58	145		1.33	1.33	1.74	0.76	0.41	1.12
10	Mixed breed	Female	123.2	4.15	R	1		89	35.03	17.12	8.71	26.03	26.67	15	134		2.05	1.56	1.78	0.88	0.33	0.98
11	Chihuahua	Castrated male	26.6	2.75	R	0		89	31.4	14.88	4.99	20.1	20.49	14.54	129		2.11	1.38	1.41	0.98	0.24	0.98
12	Maltese	Spayed female	17.9	2.55	R	3		77	27.42	13.48	6.81	20.44	20.93	12.9	135		2.03	1.55	1.62	0.96	0.33	0.98
13	Papillon	Castrated male	58.3	3.4	L	0		101	35.54	17.73	7.03	25.13	26.6	20.2	134		2	1.5	1.32	1.14	0.26	0.94
14	Toy Poodle	Spayed female	8.3	2.5	L	2		96	28.57	18.06	9.4	27.31	26.5	17.06	144		1.58	1.47	1.55	0.94	0.35	1.03
15	Toy Poodle	Spayed female	155.1	4.58	L	0		60	41.32	22.28	24.98	45.14	33.85	19.8	138		1.85	1.52	1.71	0.89	0.74	1.33
16	Miniature Dachshund	Male	7.4	5.9	L	1		95	27.97	19.87	16.1	35.59	27.21	18.58	133		1.41	1.37	1.46	0.94	0.59	1.31
17	Toy Poodle	Female	66.1	1.6	L	0		74	19.13	10.64	6	16.78	14.36	8.84	132		1.8	1.35	1.62	0.83	0.42	1.17
17					R	2		77	25.63	16.27	7.82	23.43	21.72	12.87	125		1.58	1.33	1.69	0.79	0.36	1.08
18	Border Collie	Female	51.9	14.15	R	0		65	32.27	15.91	16.73	31.64	26.02	17.65	137		2.03	1.64	1.47	1.11	0.64	1.22
19	Border Collie	Female	7.7	12.6	L	0		74	38.49	18.91	11.52	30.73	26.72	18.38	130		2.04	1.41	1.45	0.97	0.43	1.15
20	Toy Poodle	Spayed female	27.4	3	L	0		78	16.47	10.54	10.87	20.34	17.16	9.18	136		1.56	1.63	1.87	0.87	0.63	1.19
21	Papillon	Castrated male	109.8	4.45	R	2		108	32.72	16.6	8.74	25.75	28.95	16.99	131		1.97	1.74	1.7	1.02	0.3	0.89
22	Toy Poodle	Spayed female	134.7	5.2	R	2		76	37.83	19.23	12.35	31.55	28.46	18.31	131		1.97	1.48	1.55	0.95	0.43	1.11
23	Toy Poodle	Spayed female	118.2	5.3	L	1		91	22.18	12.65	5.69	19.11	18.31	11.46	135		1.75	1.45	1.6	0.91	0.31	1.04
24	Shiba Inu	Spayed female	44	10.5	L	3		109	22.81	11.1	1.99	13.18	16.53	10.7	147		2.05	1.49	1.54	0.96	0.12	0.8
24					R	2		94	21.73	12.75	5.93	18.66	17.9	10.62	144		1.7	1.4	1.69	0.83	0.33	1.04
25	Welsh Corgi	Spayed female	104.2	9.3	L	0		70	21.83	12.08	21.47	32.49	22.57	13.95	138		1.81	1.87	1.62	1.15	0.95	1.44
26	Toy Poodle	Male	8.7	3.5	R	0		104	21.9	11.9	1.99	13.83	17.44	12.87	134		1.84	1.47	1.36	1.08	0.11	0.79
27	Chihuahua	Castrated male	14.1	2.1	L	2		105	30.85	15.08	2.24	17.54	22.31	14.84	137		2.05	1.48	1.5	0.98	0.1	0.79
27					R	3		101	30.84	15.04	3.38	18.83	21.38	15.19	136		2.05	1.42	1.41	1.01	0.16	0.88
28	Beagle	Castrated male	70.5	12.35	R	0		69	32.63	15.66	11.41	26.44	23.63	16.49	129		2.08	1.51	1.43	1.05	0.48	1.12
29	Welsh Corgi	Male	80.4	13	L	0		80	27.29	13.8	15	28.64	23.61	14.17	139		1.98	1.71	1.67	1.03	0.64	1.21
30	Welsh Corgi	Spayed female	146.5	8.25	L	0		62	39.9	17.73	21.16	39.94	31.2	17.25	144		2.25	1.76	1.81	0.97	0.68	1.28
31	Toy Poodle	Castrated male	153.6	4.15	L	0		98	25.9	13.33	3.63	16.91	17.76	11.31	134		1.94	1.33	1.57	0.85	0.2	0.95
32	Toy Poodle	Castrated male	119.9	6.45	R	0		82	21.41	12.47	8.03	20.36	19.83	11.89	135		1.72	1.59	1.67	0.95	0.4	1.03
33	Toy Poodle	Castrated male	102.7	4.5	L	1		91	37.17	19.14	5.01	23.96	23.01	16.38	144		1.94	1.2	1.4	0.86	0.22	1.04
34	Toy Poodle	Spayed female	103.8	1.55	R	3		83	19.61	14.43	12.28	25.67	18.35	11.26	142		1.36	1.27	1.63	0.78	0.67	1.4
35	Yorkshire Terrier	Castrated male	152.6	4.35	L	0		79	21.69	11.52	7.82	19.18	16.45	10.53	129		1.88	1.43	1.56	0.91	0.48	1.17
36	Toy Poodle	Spayed female	139.8	4.85	R	3		98	20.54	11.6	2.93	14.47	13.09	9.56	141		1.77	1.13	1.37	0.82	0.22	1.11
37	Pomeranian	Castrated male	50.1	2.8	L	3		103	19.72	10.05	2.03	12.48	14.5	9.99	133		1.96	1.44	1.45	0.99	0.14	0.86
38	Yorkshire Terrier	Spayed female	86.3	2.3	L	3		88	24.67	14.52	8.38	22.64	22.33	11.82	134		1.7	1.54	1.89	0.81	0.38	1.01
38					R	3		87	27.41	13.69	9.17	22.88	24.24	10.98	131		2	1.77	2.21	0.8	0.38	0.94
39	Yorkshire Terrier	Spayed female	84.1	2.55	R	3		92	14.72	8.52	3.35	12.18	11.55	7.68	136		1.73	1.36	1.5	0.9	0.29	1.05
40	Toy Poodle	Spayed female	62.7	3.3	R	2		84	14.69	9.3	7.78	16.96	14.06	7.36	135		1.58	1.51	1.91	0.79	0.55	1.21
41	Cavalier King Charles Spaniel	Castrated male	76.5	8	L	2		107	23.27	15.44	8.85	24.72	24.12	13.03	142		1.51	1.56	1.85	0.84	0.37	1.02
42	Chihuahua	Castrated male	62.1	4.5	L	2		88	12.03	4.96	2.67	7.42	8.01	4.76	133		2.43	1.61	1.68	0.96	0.33	0.93
43	Toy Poodle	Castrated male	127.8	4.7	L	1		98	31.15	18.14	11.39	29.8	29.81	15.62	141		1.72	1.64	1.91	0.86	0.38	1
44	Yorkshire Terrier	Castrated male	107.1	4.36	L	2		101	14.11	7.82	8.86	17.17	13.25	7.81	147		1.8	1.69	1.7	1	0.67	1.3
45	Pomeranian	Male	107.3	6.8	L	3		97	20.5	13.95	10.94	24.82	20.55	12.21	136		1.47	1.47	1.68	0.88	0.53	1.21
46	Toy Poodle	Spayed female	11.6	2.95	L	3		89	15.88	8.37	3.6	12.05	11.62	7.51	134		1.9	1.39	1.55	0.9	0.31	1.04
47	Chin	Spayed female	130.4	2.35	L	2		110	34.79	15.34	5.14	20.6	26.97	14.88	144		2.27	1.76	1.81	0.97	0.19	0.76
48	Toy Poodle	Female	7.9	2.05	L	2		124	28.42	15.42	-2.1	13.56	21.55	13.74	124		1.84	1.4	1.57	0.89	-0.1	0.63
48					R	2		119	29.05	15.22	1.31	17.04	22.88	14.9	143		1.91	1.5	1.54	0.98	0.06	0.74
49	Toy Poodle	Female	31.7	1.46	L	2		100	27.36	14.29	3.85	18.99	18.77	14.75	141		1.91	1.31	1.27	1.03	0.21	1.01
49					R	2		102	26.85	14.42	3.67	18.71	18.6	14.46	141		1.86	1.29	1.29	1	0.2	1.01
50	Toy Poodle	Spayed female	97.9	2.35	L	0		74	17.41	9.51	7.95	17.16	14.14	7.57	132		1.83	1.49	1.87	0.8	0.56	1.21
50					R	0		85	17.07	9.06	8.22	17.16	14.47	8.34	140		1.88	1.6	1.74	0.92	0.57	1.19
51	Shetland Sheepdog	Spayed female	14.4	10.94	L	2		98	29.46	12.16	1.45	14.15	17.64	10.02	141		2.42	1.45	1.76	0.82	0.08	0.8
51					R	3		104	29.39	11.96	-0.21	11.09	17.06	10.04	139		2.46	1.43	1.7	0.84	-0.01	0.65
52	Mixed breed	Castrated male	42	5.15	L	2		100	25.37	13.13	6.4	19.62	20.14	12.52	138		1.93	1.53	1.61	0.95	0.32	0.97
52					R	2		87	26.65	13.56	8.54	21.75	19.63	13.22	140		1.97	1.45	1.48	0.97	0.44	1.11
53	Shih Tzu	Castrated male	171.9	6.68	L	0		83	30.77	15.45	6.87	22.27	22.29	13.24	127		1.99	1.44	1.68	0.86	0.31	1
54	Jack Russell Terrier	Castrated male	112.9	10.86	L	0		68	35.24	16.01	18.09	33.48	24.76	18.08	145		2.2	1.55	1.37	1.13	0.73	1.35
55	Mixed breed	Spayed female	30.6	7.9	L	3		109	26.03	16.85	-1	15.71	18.9	12.07	143		1.54	1.12	1.57	0.72	-0.05	0.83
55					R	2		101	28.47	17.34	0.26	17.3	18.08	12.41	149		1.64	1.04	1.46	0.72	0.01	0.96
56	Mixed breed	Female	8.5	2.72	L	3		95	22.81	13.24	7.21	20.64	19.63	13.11	136		1.72	1.48	1.5	0.99	0.37	1.05
56					R	3		84	23.13	12.94	5.24	18.63	18.84	12.77	123		1.79	1.46	1.48	0.99	0.28	0.99
57	Jack Russell Terrier	Castrated male	173.5	7.52	R	0		78	28.33	17.02	11.66	28.77	23.45	15.08	132		1.66	1.38	1.56	0.89	0.5	1.23
58	Chihuahua	Female	10	1.15	L	3		92	26.23	13.77	3.06	17.22	18.81	12	141		1.9	1.37	1.57	0.87	0.16	0.92
58					R	0		79	26.27	13.27	6.93	20.71	20.96	13.01	142		1.98	1.58	1.61	0.98	0.33	0.99
59	Pomeranian	Castrated male	115.5	4	L	3		105	34	19.4	4.8	24.17	22.34	15.75	137		1.75	1.15	1.42	0.81	0.21	1.08
60	Mixed breed	Spayed female	16.2	2.68	L	3		94	32.45	14.74	3.58	19.38	20.82	15.2	138		2.2	1.41	1.37	1.03	0.17	0.93
60					R	1		83	31.13	15.81	6.93	23	22.15	14.54	134		1.97	1.4	1.52	0.92	0.31	1.04
61	Toy Poodle	Castrated male	130.1	3.45	L	0		94	21.3	9.9	7.49	17.67	16.93	9.84	142		2.15	1.71	1.72	0.99	0.44	1.04
61					R	0		94	20.44	10.37	7.41	18.28	16.56	9.52	142		1.97	1.6	1.74	0.92	0.45	1.1
62	Mixed breed	Male	7.4	1.7	L	0		83	27.87	14.29	10.78	25.87	22.95	13.73	137		1.95	1.61	1.67	0.96	0.47	1.13
62					R	0		100	28.3	14.86	8.71	23.74	24.68	13.57	138		1.9	1.66	1.82	0.91	0.35	0.96
63	Pomeranian	Castrated male	12.6	4.5	L	3		103	19.05	10.25	3.01	13.3	14.51	8.39	134		1.86	1.42	1.73	0.82	0.21	0.92
63					R	2		94	18.77	10.67	5.43	15.93	14.5	8.46	136		1.76	1.36	1.71	0.79	0.37	1.1
64	Chihuahua	Male	105.3	3.85	L	1		108	18.5	8.88	3.19	12.54	15.81	8.24	133		2.08	1.78	1.92	0.93	0.2	0.79
64					R	0		120	18.97	8.95	-1.65	6.64	14.48	7.96	128		2.12	1.62	1.82	0.89	-0.11	0.46
65	Papillon	Male	64.8	3	L	0		92	17.3	10.72	4.98	15.64	16.18	8.46	128		1.61	1.51	1.91	0.79	0.31	0.97
65					R	0		82	17.65	10.47	7.88	18.74	17.85	8.89	128		1.69	1.7	2.01	0.85	0.44	1.05
66	Chihuahua	Female	65.3	2.8	L	0		66	20.43	9.76	6.76	16.44	14.6	9.01	129		2.09	1.5	1.62	0.92	0.46	1.13
66					R	0		82	20.78	9.03	5.45	15.41	15.26	9.21	133		2.3	1.69	1.66	1.02	0.36	1.01
67	Toy Poodle	Male	9.5	3	L	3		87	36.08	19.46	6.81	26	23.96	17.28	141		1.85	1.23	1.39	0.89	0.28	1.09
67					R	3		91	36.59	19.68	5.85	25.36	23.88	17.72	141		1.86	1.21	1.35	0.9	0.24	1.06
68	Pomeranian	Male	44.3	4.9	L	3		114	35	18.31	3.16	21.18	23.6	17.15	143		1.91	1.29	1.38	0.94	0.13	0.9
68					R	3		93	35.43	18.08	11.29	29.4	24.53	16.13	148		1.96	1.36	1.52	0.89	0.46	1.2
69	Yorkshire Terrier	Castrated male	109.3	2.05	L	3		93	29.4	16.66	12.5	27.75	24.87	14.89	135		1.76	1.49	1.67	0.89	0.5	1.12
69					R	3		103	30.83	17.06	3.35	19.99	22.53	13.48	125		1.81	1.32	1.67	0.79	0.15	0.89
70	Miniature Schnauzer	Castrated male	137.5	9.8	L	0		76	22.17	12.8	13.36	25.59	19.96	12.09	134		1.73	1.56	1.65	0.94	0.67	1.28
70					R	0		86	29.32	17.67	12.34	29.49	25.24	17.48	132		1.66	1.43	1.44	0.99	0.49	1.17
71	French Bulldog	Castrated male	6.8	10	L	0		75	39.65	18.7	12.69	30.89	28.12	19.45	142		2.12	1.5	1.45	1.04	0.45	1.1
71					R	0		68	41.07	18.55	13.92	31.8	28.41	19.79	139		2.21	1.53	1.44	1.07	0.49	1.12
